# Supplementary material for: Structure and fabrication details of an integrated modularized microfluidic system
Source: Data Brief. 2015 Oct 8;5:461–7. doi: 10.1016/j.dib.2015.09.036 (PMC4610953; doi:10.1016/j.dib.2015.09.036)
Supplement: Supplementary file 1 — Supplementary material [file mmc1.zip]

Archive with 7 entries (7 files):
- Supplementary Figure 2.jpg
- Supplementary Figure 3.jpg
- Supplementary Figure 4.jpg
- Supplementary Figure 5.jpg
- Supplementary Figure 6.jpg
- Supplementary Table 1.docx
- Supplementary Figure 1.jpg
